# Supplementary material for: Psychometric Analysis of the Quarantine Coping Strategies Scale (Q-COPE) in the Spanish Language
Source: Int J Environ Res Public Health. 2022 Nov 11;19(22):14847. doi: 10.3390/ijerph192214847 (PMC9690774; doi:10.3390/ijerph192214847)
Supplement: Supplementary file 1 [file ijerph-19-14847-s001.zip]

Archive with 1 entries (1 files):
- ijerph-1955008-supplementary.pdf
